# Supplementary material for: Unraveling a 150-Year-Old Enigma: Psalidodon rivularis (Acestrorhamphidae: Acestrorhampinae), a Species Complex or a Polymorphic Species?
Source: Biology (Basel). 2025 Dec 16;14(12):1793. doi: 10.3390/biology14121793 (PMC12730566; doi:10.3390/biology14121793)
Supplement: Supplementary file 1 [file biology-14-01793-s001.zip]

Archive with 6 entries (6 files):
- Supplementary Material S1 .pdf
- Supplementary Material S2 .pdf
- Supplementary Material S3.pdf
- Supplementary Material S4.pdf
- Supplementary Material S5.xlsx
- Supplementary Material S6.tiff
