# Supplementary material for: Unraveling a 150-Year-Old Enigma: Psalidodon rivularis (Acestrorhamphidae: Acestrorhampinae), a Species Complex or a Polymorphic Species?
Source: Biology (Basel). 2025 Dec 16;14(12):1793. doi: 10.3390/biology14121793 (PMC12730566; doi:10.3390/biology14121793)
Supplement: Supplementary file 1 [file biology-14-01793-s001.zip › Supplementary Material S5.xlsx]

## Sheet: mtDNA data
	Psalidodon correntinus			Psalidodon fasciatus			Psalidodon scabripinnis			Psalidodon paranae			Psalidodon rioparanaibanus			Psalidodon aff. paranae			Psalidodon rivularis M1 - Bonito			Psalidodon rivularis M1 - Borrachudo			Psalidodon rivularis M1 - Cipó			Psalidodon rivularis M1 - Funchal			Psalidodon rivularis M1 - Crico			Psalidodon rivularis M1 - Lage			Psalidodon rivularis M1 - Tiros			Psalidodon rivularis M1 - Velhas			Psalidodon rivularis M2 - Cipó			Psalidodon rivularis M2 - Funchal			Psalidodon rivularis M2 - Lage
Gene	Start	End	Size	Start	End	Size	Start	End	Size	Start	End	Size	Start	End	Size	Start	End	Size	Start	End	Size	Start	End	Size	Start	End	Size	Start	End	Size	Start	End	Size	Start	End	Size	Start	End	Size	Start	End	Size	Start	End	Size	Start	End	Size	Start
tRNA-Phe	1	68	68	1	68	68	1	68	68	1	68	68	1	68	68	1	68	68	1	68	68	1	68	68	1	68	68	1	68	68	1	68	68	1	68	68	1	68	68	1	68	68	1	68	68	1	68	68	1
12s-rRNA	69	1017	949	69	1017	949	69	1017	949	69	1017	949	69	1017	949	69	1017	949	69	1018	950	69	1018	950	69	1017	949	69	1018	950	69	1018	950	69	1018	950	69	1018	950	69	1017	949	69	1017	949	69	1017	949	69
tRNA-Val	1018	1089	72	1018	1089	72	1018	1089	72	1018	1089	72	1018	1089	72	1018	1089	72	1019	1090	72	1019	1090	72	1018	1089	72	1019	1090	72	1019	1090	72	1019	1090	72	1019	1090	72	1018	1089	72	1018	1089	72	1018	1089	72	1018
16s-rRNA	1090	2759	1670	1090	2761	1672	1090	2759	1670	1090	2759	1670	1090	2758	1669	1090	2758	1669	1091	2760	1670	1091	2760	1670	1090	2760	1671	1091	2760	1670	1091	2760	1670	1091	2760	1670	1091	2760	1670	1090	2760	1671	1090	2761	1672	1090	2759	1670	1090
tRNA-Leu	2760	2834	75	2762	2836	75	2760	2834	75	2760	2834	75	2759	2833	75	2759	2833	75	2761	2835	75	2761	2835	75	2761	2835	75	2761	2835	75	2761	2835	75	2761	2835	75	2761	2835	75	2761	2835	75	2762	2836	75	2760	2834	75	2760
ND1	2835	3806	972	2837	3808	972	2835	3806	972	2835	3806	972	2834	3805	972	2834	3805	972	2836	3807	972	2836	3807	972	2836	3807	972	2836	3807	972	2836	3807	972	2836	3807	972	2836	3807	972	2836	3807	972	2837	3808	972	2835	3806	972	2835
tRNA-Ile	3816	3887	72	3818	3889	72	3816	3887	72	3816	3887	72	3815	3886	72	3815	3886	72	3817	3888	72	3817	3888	72	3817	3888	72	3817	3888	72	3817	3888	72	3817	3888	72	3817	3888	72	3817	3888	72	3818	3889	72	3816	3887	72	3816
tRNA-Gln	3886	3946	61	3888	3958	71	3886	3956	71	3886	3956	71	3885	3955	71	3885	3955	71	3887	3957	71	3887	3957	71	3887	3958	72	3887	3957	71	3887	3957	71	3887	3957	71	3887	3957	71	3887	3958	72	3888	3958	71	3886	3956	71	3886
tRNA-Met	3970	4039	70	3973	4042	70	3971	4040	70	3971	4040	70	3970	4039	70	3970	4039	70	3972	4041	70	3972	4041	70	3973	4042	70	3972	4041	70	3972	4041	70	3972	4041	70	3972	4041	70	3973	4042	70	3972	4041	70	3971	4040	70	3971
ND2	4041	5096	1056	4044	5099	1056	4042	5097	1056	4042	5097	1056	4041	5096	1056	4041	5096	1056	4043	5098	1056	4043	5098	1056	4044	5099	1056	4043	5098	1056	4043	5098	1056	4043	5098	1056	4043	5098	1056	4044	5099	1056	4043	5098	1056	4042	5097	1056	4042
tRNA-Trp	5112	5182	71	5113	5183	71	5113	5183	71	5113	5183	71	5112	5182	71	5112	5182	71	5114	5184	71	5114	5184	71	5115	5185	71	5114	5184	71	5114	5184	71	5114	5184	71	5114	5184	71	5115	5185	71	5114	5184	71	5113	5183	71	5113
tRNA-Ala	5190	5258	69	5191	5259	69	5191	5259	69	5191	5259	69	5190	5258	69	5190	5258	69	5192	5260	69	5192	5260	69	5193	5261	69	5192	5260	69	5192	5260	69	5192	5260	69	5192	5260	69	5193	5261	69	5192	5260	69	5191	5259	69	5191
tRNA-Asn	5260	5332	73	5261	5333	73	5261	5333	73	5261	5333	73	5260	5332	73	5260	5332	73	5262	5334	73	5262	5334	73	5263	5335	73	5262	5334	73	5262	5334	73	5262	5334	73	5262	5334	73	5263	5335	73	5262	5334	73	5261	5333	73	5261
tRNA-Cys	5363	5430	68	5363	5430	68	5364	5431	68	5364	5431	68	5363	5430	68	5363	5430	68	5365	5432	68	5365	5432	68	5366	5433	68	5365	5432	68	5365	5432	68	5365	5433	69	5365	5432	68	5366	5433	68	5365	5432	68	5364	5431	68	5364
tRNA-Tyr	5430	5500	71	5430	5500	71	5431	5501	71	5431	5501	71	5430	5500	71	5430	5500	71	5432	5502	71	5432	5502	71	5433	5503	71	5432	5502	71	5432	5502	71	5433	5503	71	5432	5502	71	5433	5503	71	5432	5502	71	5431	5501	71	5431
COXI	5502	7061	1560	5502	7061	1560	5503	7062	1560	5503	7062	1560	5502	7061	1560	5502	7061	1560	5504	7063	1560	5504	7063	1560	5505	7064	1560	5504	7063	1560	5504	7063	1560	5505	7064	1560	5504	7063	1560	5505	7064	1560	5504	7063	1560	5503	7062	1560	5503
tRNA-Ser	7049	7120	72	7049	7120	72	7050	7121	72	7050	7121	72	7049	7120	72	7049	7120	72	7051	7122	72	7051	7122	72	7052	7123	72	7051	7122	72	7051	7122	72	7052	7123	72	7051	7122	72	7052	7123	72	7051	7122	72	7050	7121	72	7050
tRNA-Asp	7125	7196	72	7125	7196	72	7126	7197	72	7126	7197	72	7125	7196	72	7125	7196	72	7127	7198	72	7127	7198	72	7128	7199	72	7127	7198	72	7127	7198	72	7128	7199	72	7127	7198	72	7128	7199	72	7127	7198	72	7126	7197	72	7126
COXII	7211	7901	691	7211	7901	691	7212	7902	691	7212	7902	691	7211	7901	691	7211	7901	691	7213	7903	691	7213	7903	691	7214	7904	691	7213	7903	691	7213	7903	691	7214	7904	691	7213	7903	691	7214	7904	691	7213	7903	691	7212	7902	691	7212
tRNA-Lys	7902	7974	73	7902	7974	73	7903	7975	73	7903	7975	73	7902	7974	73	7902	7974	73	7904	7976	73	7904	7976	73	7905	7977	73	7904	7976	73	7904	7976	73	7905	7977	73	7904	7976	73	7905	7977	73	7904	7976	73	7903	7975	73	7903
ATPase8	7976	8143	168	7976	8143	168	7977	8144	168	7977	8144	168	7976	8143	168	7976	8143	168	7978	8145	168	7978	8145	168	7979	8146	168	7978	8145	168	7978	8145	168	7979	8146	168	7978	8145	168	7979	8146	168	7978	8145	168	7977	8144	168	7977
ATPase6	8134	8815	682	8134	8815	682	8135	8816	682	8135	8816	682	8134	8815	682	8134	8815	682	8136	8817	682	8136	8817	682	8137	8818	682	8136	8817	682	8136	8817	682	8137	8818	682	8136	8817	682	8137	8818	682	8136	8817	682	8135	8816	682	8135
COXIII	8816	9599	784	8816	9599	784	8817	9600	784	8817	9600	784	8816	9599	784	8816	9599	784	8818	9601	784	8818	9601	784	8819	9602	784	8818	9601	784	8818	9601	784	8819	9602	784	8818	9601	784	8819	9602	784	8818	9601	784	8817	9600	784	8817
tRNA-Gly	9600	9672	73	9600	9672	73	9601	9673	73	9601	9673	73	9600	9672	73	9600	9672	73	9602	9674	73	9602	9674	73	9603	9675	73	9602	9674	73	9602	9674	73	9603	9675	73	9602	9674	73	9603	9675	73	9602	9674	73	9601	9673	73	9601
ND3	9673	10021	349	9673	10021	349	9674	10022	349	9674	10022	349	9673	10021	349	9673	10021	349	9675	10023	349	9675	10023	349	9676	10024	349	9675	10023	349	9675	10023	349	9676	10024	349	9675	10023	349	9676	10024	349	9675	10023	349	9674	10022	349	9674
tRNA-Arg	10022	10090	69	10022	10090	69	10023	10091	69	10023	10091	69	10022	10090	69	10022	10090	69	10024	10092	69	10024	10092	69	10025	10093	69	10024	10092	69	10024	10092	69	10025	10093	69	10024	10092	69	10025	10093	69	10024	10092	69	10023	10091	69	10023
ND4L	10091	10387	297	10091	10387	297	10092	10388	297	10092	10388	297	10091	10387	297	10091	10387	297	10093	10389	297	10093	10389	297	10094	10390	297	10093	10389	297	10093	10389	297	10094	10390	297	10093	10389	297	10094	10390	297	10093	10389	297	10092	10388	297	10092
ND4	10381	11761	1381	10381	11761	1381	10382	11762	1381	10382	11762	1381	10381	11761	1381	10381	11761	1381	10383	11763	1381	10383	11763	1381	10384	11764	1381	10383	11763	1381	10383	11763	1381	10384	11764	1381	10383	11763	1381	10384	11764	1381	10383	11763	1381	10382	11762	1381	10382
tRNA-His	11762	11830	69	11762	11830	69	11763	11831	69	11763	11831	69	11762	11830	69	11762	11830	69	11764	11832	69	11764	11832	69	11765	11833	69	11764	11832	69	11764	11832	69	11765	11833	69	11764	11832	69	11765	11833	69	11764	11832	69	11763	11831	69	11763
tRNA-Ser	11831	11898	68	11831	11898	68	11832	11899	68	11832	11899	68	11831	11898	68	11831	11898	68	11833	11900	68	11833	11900	68	11834	11901	68	11833	11900	68	11833	11900	68	11834	11901	68	11833	11900	68	11834	11901	68	11833	11900	68	11832	11899	68	11832
tRNA-Leu	11900	11972	73	11900	11972	73	11901	11973	73	11901	11973	73	11900	11972	73	11900	11972	73	11902	11974	73	11902	11974	73	11903	11975	73	11902	11974	73	11902	11974	73	11903	11975	73	11902	11974	73	11903	11975	73	11902	11974	73	11901	11973	73	11901
ND5	11973	13811	1839	11973	13811	1839	11974	13812	1839	11974	13812	1839	11973	13811	1839	11973	13811	1839	11975	13813	1839	11975	13813	1839	11976	13814	1839	11975	13813	1839	11975	13813	1839	11976	13814	1839	11975	13813	1839	11976	13814	1839	11975	13813	1839	11974	13812	1839	11974
ND6	13808	14323	516	13808	14323	516	13809	14324	516	13809	14324	516	13808	14323	516	13808	14323	516	13810	14325	516	13810	14325	516	13811	14326	516	13810	14325	516	13810	14325	516	13811	14326	516	13810	14325	516	13811	14326	516	13810	14325	516	13809	14324	516	13809
tRNA-Glu	14324	14391	68	14324	14391	68	14325	14392	68	14325	14392	68	14324	14391	68	14324	14391	68	14326	14393	68	14326	14393	68	14327	14394	68	14326	14393	68	14326	14393	68	14327	14394	68	14326	14393	68	14327	14394	68	14326	14393	68	14325	14392	68	14325
Cytb	14397	15533	1137	14397	15533	1137	14398	15534	1137	14398	15534	1137	14397	15533	1137	14397	15533	1137	14399	15535	1137	14399	15535	1137	14400	15536	1137	14399	15535	1137	14399	15535	1137	14400	15536	1137	14399	15535	1137	14400	15536	1137	14399	15535	1137	14398	15534	1137	14398
tRNA-Thr	15535	15606	72	15535	15606	72	15536	15607	72	15536	15607	72	15535	15606	72	15535	15606	72	15537	15608	72	15537	15608	72	15538	15609	72	15537	15608	72	15537	15608	72	15538	15609	72	15537	15608	72	15538	15609	72	15537	15608	72	15536	15607	72	15536
tRNA-Pro	15605	15674	70	15605	15674	70	15606	15675	70	15606	15675	70	15605	15674	70	15605	15674	70	15607	15676	70	15607	15676	70	15608	15677	70	15607	15676	70	15607	15676	70	15608	15677	70	15607	15676	70	15608	15677	70	15607	15676	70	15606	15675	70	15606
D-loop	15675	16831	1157	15675	16626	952	15676	16707	1032	15675	16820	1146	15675	16714	1040	15676	16855	1180	15677	16777	1101	15677	16778	1102	15678	16818	1141	15677	16779	1103	15677	16778	1102	15678	16780	1103	15677	16779	1103	15678	16817	1140	15677	17086	1410	15676	16774	1099	15676
[truncated: 26 more columns]
